# Supplementary material for: Identifying Core Items of the Japanese Version of the Mother-to-Infant Bonding Scale for Diagnosing Postpartum Bonding Disorder
Source: Healthcare (Basel). 2023 Jun 13;11(12):1740. doi: 10.3390/healthcare11121740 (PMC10298576; doi:10.3390/healthcare11121740)
Supplement: Supplementary file 1 [file healthcare-11-01740-s001.zip]

Archive with 1 entries (1 files):
- healthcare-2340193-supplementary.pdf
